# Supplementary material for: Delineating the short- and long-term impact of ionizing radiation on antigen-inexperienced CD8+ T cell subsets
Source: JCI Insight. 2025 Aug 5;10(18):e194201. doi: 10.1172/jci.insight.194201 (PMC12487864; doi:10.1172/jci.insight.194201)
Supplement: Supporting data values [file jciinsight-10-194201-s044.xlsx]

## Sheet: Figure 1
	0Gy									5Gy
	Pre	629228	644660	747355	518948	641875	408469	627284	512062	656102	619691	641875	342342	611008	520936	654381	607382	768836	618761
	3	685319	823006	968053	646806	704163	561586	655658	761061	9862.65	8154.49	13694.6	8513.57	14546.2	12729.4	10776.6	13157	14077.9	20088.2
	10	857551	578007	590109	739947	535704	495227	549292	667304	11936.6	13107.6	9468.78	5732.4	17974.4	3452.53	8165	9743.16	8667.28	8246.24
Figure 1C	20	537483	519291	643409	469705	268442	627418	929320	715006	41886.8	52269.7	63444.2	86928.3	101763	100347	68514.1	64288.6	52933.5	78149
	35	580437	477653	737420	667701	463724	292565	426673	614923	124615	226654	157181	166393	202852	125022	94046	128615	183875	176698
	60	777629	688339	741826	668031	358273	161855	612138	650536	198885	285306	330438	339407	406138	364401	320320	258215	270164	372501
	70	539947	490887	493227	419195	391133	321299	379406	337516	445790	335476	368364	325947	456887	442726	328325	388831	417855	379185
	110	789632	589820	659083	568234	272041	606586	390737	474541	643459	552841	692369	613844	819007	285137	630162	382753	505660	319871
	0Gy									5Gy
	Pre	289268	366606	145008	361440	594510	459930	228655		240755	312630	395616	228000	247040	303042	407305	320797	334549	235517
	3	254381	373795	206933	246898	472585	337008	250593		65950.5	55236.9	103838	77529.1	77864.7	53574.3	40340.9	58353.6	60916.7	88537.1
	10	355494	281321	197879	152930	736367	263246	178954		37558.5	62199.5	35386.5	35007.6	42763.3	19541.9	20494.7	32034.3	18443.2	24177.8
Figure 1D	20	138836	152832	68366.8	53201	401030	358544	146962		7862.48	12998.8	19337.4	16820	17180.8	24177.7	12132.1	11280.5	9882.26	13108.9
	35	131581	131961	141121	125638	264664	144726	125339		7840.43	10376.3	17065.1	11388.4	19741	16228.6	60744.2	8578.55	31444.3	10657.3
	60	145017	181365	138079	69868.4	102640	156722	109028		5588.09	9033.33	13077.1	8945.6	20686	31592.6	40639.2	7804.26	13903.8	36321.6
	70	201917	133665	109059	96347.5	331499	145027	102573		11158.6	10445.4	17796.1	6691.36	29038.9	47973.7	30373.9	10461.2	20690.4	38338.5
	110	179873	126329	118454	73312.8	416645	142629	110460		13771.2	12059.4	53621.3	9054.2	17948	15738.1	19112.8	7682.67	10290	11263.1
	0Gy									5Gy
	Pre	12706.2	16608.2	14916.7	11893.5	11588.8	18415.5	17493.8	10253.8	14825.9	15181.4	13628.2	8769.21	12937.8	16797.2	20365.3	16230.4	21399.1	16068
	3	10064.3	17281.2	18385.7	12538.1	11727.2	20692.4	14873.1	14264.7	1122.81	1690.33	1857.79	1357.49	2176.02	1608.23	872.479	1869.22	1845.01	3039.98
	10	16202.7	12944.5	11792.8	16728.6	8485.67	20212.1	12695.5	14021.5	3113.35	3400.2	1135.28	1972.34	3677.39	1279.73	2343.03	2821.49	2772.14	3389.96
	20	9029.71	9184.44	11649.8	5804.46	3380.46	21418.1	19557.2	9134.57	8134.47	8842.83	10832.8	18356.3	13550.7	13368.3	21049.7	7156.4	11226.9	12445.4
Figure 1E Top	35	13971.8	14323.1	24305.4	23728.9	14929.9	17960.5	16444.4	23342.8	29425	58906.6	39275.7	45922.9	33587.9	27785.8	40456.7	26752	51637.1	49615.7
	60	14226.6	22773.3	26719.7	17677.2	12083.6	8678.21	22840.9	21459.3	28317.4	63772.8	47108.3	48344	40798.5	49032.6	55801	29001	36639.8	58892.3
	70	18254.1	21372.3	24729.9	26006.1	24187.4	32462.1	31408.2	26377.8	55798.3	69515.5	66777.7	42063.2	49419.8	65652.7	60313.4	44216.4	73265	81472
	110	24999	23471.9	25837	24306.7	18483.1	43195.7	23177.3	30067.6	60240.4	79243	112846	78311.2	59579.2	49292.8	55385.5	33724.6	51341.2	66270.9
	0Gy									5Gy
	Pre	1.63	1.55	4.34	2.44	0.9	1.51	1.64	1.42	2.55	1.96	1.73	1.36	1.78	2.46	1.75	1.31	2.04	1.96
	3	2.15	2.16	5.15	2.64	2.16	3.04	2.31	2.58	1.04	1.88	1.24	1	1.73	1.67	1.07	1.78	1.61	1.87
	10	2.33	2.16	6.27	3.7	2.39	1.81	2.64	3.45	4.91	3.1	2.24	3.02	4.58	3.54	5.06	4.45	6.75	7.16
	20	3.31	2.84	9.13	3.61	2.47	3.24	2.91	2.8	29.9	23	24.5	30.3	21.7	16.6	26.4	20.6	24.2	26.4
Figure 1E Bottom	35	5.95	5.11	17.7	7.5	5.22	4.11	6.42	8.15	51.2	50.3	44.6	51.8	29.9	30.6	16.2	52	32.7	50.2
	60	5.33	6.26	22.4	5.98	7.42	5.34	7.6	8.62	59.3	58	47.5	55.4	32.9	27.5	26.4	52.5	37.4	36.8
	70	5.05	7.35	19	9.91	9.77	6.14	10.2	11.2	51.8	51.3	38.7	49.5	24.8	25.9	32.8	49.5	45.6	36.8
	110	7.62	9.29	23.3	8.74	10.2	7.15	8.89	12.5	41.1	50.5	26	56.7	30.4	16.4	35.7	49.2	44.2	55.3

## Sheet: Figure 2
		0Gy					5Gy
	3	4.57965e+06	4.20072e+06	5.03096e+06			49188.5	50157.7	43477.2	62382.1
Figure 2C Left	10	6.66021e+06	3.70341e+06	2.45818e+06	2.97203e+06		158291	93904.6	127939	98457.2	143711
	25	4.72235e+06	6.79108e+06	6.60752e+06	5.44995e+06		2.08214e+06	1.91992e+06	2.47155e+06	1.81154e+06	1.78682e+06
	60	4.40397e+06	4.303e+06	5.23432e+06	4.44079e+06		2.52957e+06	2.11869e+06	2.96701e+06	3.04668e+06	3.54908e+06
		0Gy					5Gy
	10	1.23	1	1.17	1.11		35.9	72	27.7	39.4	47.3
Figure 2C Right	25	1.23	1.04	0.73	0.92		6.09	4.92	7.14	6.09	5.91
	60	0.85	0.77	1.08	0.77		1.54	1.43	1.3	1.19	1.73
		0Gy					5Gy
	3	1.16051e+06	940213	1.22505e+06			30181.7	20031	21853.6	22675.2
Figure 2D Left	10	1.90806e+06	595272	481815	524692		77483.3	38429.1	76401.8	50043.6	71855.6
	25	866539	927523	1.26054e+06	1.40922e+06		805050	693538	864329	780442	818722
	60	1.37508e+06	1.16829e+06	1.1332e+06	688621		942536	872978	909043	757619	1.25322e+06
		0Gy					5Gy
	3	18.6	17.1	17.8			31.6	25	28.5	22.5
	10	21.2	13.1	15.7	14.3		30.3	25.7	33.8	30.7	30.4
Figure 2D Right	25	14.9	11.5	15.3	19.6		24.9	24.6	24.2	27.4	28.5
	60	22.2	20.2	16.8	12.7		25.3	26.7	21.6	18.7	24.4

## Sheet: Figure 3
	0Gy euthymic						2Gy euthymic					5Gy euthymic
	-1	568309	618160	645842	496874	416768	540546	660404	664404	676775	506175	841195	981353	751883	970996	810108
	3	667478	716975	766240	608545	836044	56700.9	172563	154246	108963	142501	13365.9	16216.2	6971.66	20975.1	24745.8
	10	661805	540180	950706	343468	722266	80717.7	132639	91912.9	96564.9	104844	7762.55	10111.1	15962.3	10851.9	9519.71
Figure 3B Left	21	780624	718077	907861	427670	588259	298136	297717	272018	188936	278526	46737.6	24553.9	61185.2	25155.7	35082.5
	36	477023	366333	743761	316109	587649	248658	340148	347289	437167	353320	155646	147766	183618	133113	109989
	72	560198	502987	729105	293620	605518	475962	781682	577858	599545	402684	764867	517740	498179	490451	558638
	0Gy athymic						2Gy athymic					5Gy athymic
	-1	193158	198602	403992	159009	189216	205151	225591	226695	232080	215669	238916	354567	224331	237207	295435
	3	332081	335624	285889	307539	314051	28091.8	28061.8	49472.8	52773.5	46058.9		930.309	1156.33	2457.76	7940.15
	10	225053	158146	172705	128308	231593	30150.8	36781.3	32854.9	34974	69254		268.103	1007.79	735.595	706.419
Figure 3B Right	21	207040	175936	246202	287722	155879	50772.8	43743.2	46427.5	30231.3	62927.9		229.034	611.827	424.225
	36	116226	86047.7	165329	185033	117079	26774.4	34279.5	21496.1	26186.4	42459.1		1128.85	1040.26
	72	106109	159858	125050	135049	105510	28987	32801.8	34150.3	44016.9	124802		1950.97	781.299
	0Gy euthymic						2Gy euthymic					5Gy euthymic
	-1	3.29179e+06	3.17888e+06	3.33403e+06	3.13034e+06	3.06824e+06	3.12097e+06	2.56785e+06	4.31706e+06	2.71839e+06	2.74793e+06	2.91536e+06	3.63771e+06	3.94235e+06	3.72661e+06	3.52511e+06
	3	2124739	2.16722e+06	2.47155e+06	2.30393e+06	3.53771e+06	38129.1	79104	79955.3	54516.5	81098.1	3472.01	4114.02	4294.26	6453.72	10332.4
	10	2.74977e+06	2.10498e+06	4.16934e+06	1.82464e+06	3.94695e+06	125430	224226	123111	295266	337366	2785.11	3063.85	15783.3	3459.14	3483.78
Figure 3C Left	21	3.11205e+06	3.31275e+06	4.37318e+06	2.56695e+06	2.79461e+06	2.66539e+06	1.6457e+06	2.03282e+06	1.24364e+06	2.05472e+06	88167.9	14311.4	137612	34256	120284
	36	1.41024e+06	1.23908e+06	2.47699e+06	1.55796e+06	3.14553e+06	1.85658e+06	1.38901e+06	1.97128e+06	2.65994e+06	2.5431e+06	1.04696e+06	1.3964e+06	1.6551e+06	1.60639e+06	1.67167e+06
	72	2.09887e+06	2.62619e+06	2.5339e+06	2.07909e+06	2.62256e+06	2.78277e+06	3.15322e+06	2.59935e+06	2.53065e+06	2.06346e+06	3.12442e+06	3.39381e+06	3.15269e+06	2.54144e+06	3.79605e+06
	0Gy athymic						2Gy athymic					5Gy athymic
	-1	2.47816e+06	2.67726e+06	2.38823e+06	1.56893e+06	2.69241e+06	2.15733e+06	2.95917e+06	1.67772e+06	1.33322e+06	2.2524e+06	1.49805e+06	1.40406e+06	2.66731e+06	1.12185e+06	1.53194e+06
	3	1.9005e+06	1.47323e+06	1.66243e+06	1.74497e+06	2.39571e+06	133645	126742	188732	132264	130104	5899.26	9253.53	4422.93	33016.9	4977.21
	10	2.6791e+06	1.33972e+06	1.62681e+06	1.23925e+06	2.99794e+06	438748	382558	367957	220592	321190		1088.25	4736.84	2629.41	2521.01
Figure 3C Right	21	2.66902e+06	1.93734e+06	3.04296e+06	3.20395e+06	2.27695e+06	3.26494e+06	2.34888e+06	2.5452e+06	693986	1.24145e+06		1281.54	15722.5	20024.6
	36	1.56671e+06	840939	2.88835e+06	2.8476e+06	1.98049e+06	3.85826e+06	2.10323e+06	1.26017e+06	1.20327e+06	1.703e+06			934976	967639
	72	1.41837e+06	2.12541e+06	2.08299e+06	1.98384e+06	1.87548e+06	3.21392e+06	1.58128e+06	1.71437e+06	2.65487e+06	2.74955e+06			876559	1.34903e+06
						2Gy
		Euthymic					Athymic
	3	0.104896	0.2613	0.232156	0.161003	0.281526	0.136933	0.124392	0.218235	0.227393	0.213563
	10	0.149326	0.200846	0.138339	0.142684	0.20713	0.146969	0.163044	0.14493	0.150698	0.321113
Figure 3D Left	21	0.551546	0.450811	0.409416	0.279171	0.550255	0.24749	0.193905	0.204801	0.130262	0.291781
	36	0.460012	0.515061	0.522707	0.645957	0.698019	0.130511	0.151954	0.0948239	0.112834	0.196872
	72	0.880521	1.18364	0.869738	0.885885	0.795542	0.141296	0.145404	0.150644	0.189663	0.578675
						5Gy
		Euthymic					Athymic
	3	0.0158892	0.0165243	0.00927226	0.0216017	0.0305463			0.0109559	0.0334735
	10	0.009228	0.0103033	0.0212297	0.0111761	0.0117512			0.00449241	0.00310107
Figure 3D Right	21	0.0555609	0.0250205	0.0813759	0.0259071	0.043306			0.00272734	0.00178842
	36	0.18503	0.150573	0.244211	0.137089	0.135771			0.00503205	0.00438546
	72	0.909262	0.527578	0.662575	0.505101	0.689585			0.00869682	0.00329375
						2Gy
		Euthymic					Athymic
	3	0.012217	0.0308055	0.0185208	0.0200547	0.0295124	0.0539292	0.0473403	0.0790258	0.0843026	0.0483224
	10	0.0401894	0.0873204	0.0285174	0.108618	0.122771	0.177046	0.142892	0.154071	0.1406	0.119295
Figure 3E Left	21	0.854025	0.640887	0.47088	0.457492	0.747732	1.31749	0.877347	1.06573	0.442332	0.461092
	36	0.594872	0.540922	0.456627	0.978498	0.925458	1.55691	0.78559	0.527659	0.766936	0.63252
	72	0.891636	1.22796	0.602112	0.930935	0.750915	1.2969	0.590634	0.717842	1.69216	1.02122
						5Gy
		Euthymic					Athymic
	3	0.012217	0.0308055	0.0185208	0.0200547	0.0295124	0.0539292	0.0473403	0.0790258	0.0843026	0.0483224
	10	0.0401894	0.0873204	0.0285174	0.108618	0.122771	0.177046	0.142892	0.154071	0.1406	0.119295
Figure 3E Right	21	0.854025	0.640887	0.47088	0.457492	0.747732	1.31749	0.877347	1.06573	0.442332	0.461092
	36	0.594872	0.540922	0.456627	0.978498	0.925458	1.55691	0.78559	0.527659	0.766936	0.63252
	72	0.891636	1.22796	0.602112	0.930935	0.750915	1.2969	0.590634	0.717842	1.69216	1.02122

## Sheet: Figure 4
			D4				D34
Figure 4C Left		0Gy	7.46091e+06	6.18167e+06	7.05917e+06		7.83155e+06	8.3513e+06	9.33012e+06	7.96444e+06
		5Gy	104747	138058	181968		1.89146e+06	1.42932e+06	2272316	1.87303e+06
			D4				D34
Figure 4C Right		0Gy	48837.8	52397.6	51947.5		33844.9	39448.4	59194.1	53737.9
		5Gy	338.389	351.346	468.387		884.716	691.992	416.591	775.457
			D3										D10										D30
Figure 4E Left		0Gy		419950			341603	343146	371720	376453	337868			391371			338732	378110	418320	387213	323304			267421			346467	306070	293291	454019	435250
		5Gy	6340.56	3764.8	2315.95	3965.63	4075.24				5985.51	4099.59	10720.8	9541.68	8094.87	12176.2	8015.32				6184.73	5307.69	129313	93598.7	117136	110065	99099.9				62799.1	75889
			D3										D10										D30
Figure 4E Right		0Gy		4871.49			4519.68	4170.98	4601.75	3674.47	4027.85			4031.71			3161.14	4224.87	4941.67	3394.38	3279.44			2080.19			2780.43	2791.13	2842.04	3165.19	3775.81
		5Gy	1676.71	2293.66	864.398	1952.44	1471.35				1720.18	1859.89	11695.5	7175.28	6091.94	11077.2	5858.75				5848.65	2266.34	25749.4	18284	24877.5	25395.6	23068.4				17113.1	10593
			0Gy							5Gy
Figure 4F		P14	3.38	1.79	0	0.83	1.75	0.91		58.4	59.9	57.7	51.7	52.5	69.1	72.9
		Naïve	8.1	8	7.14	6.08	7.77	6.24		31	38.2	35.6	33.4	37.6	53.2	52.4

## Sheet: Figure 5
			0Gy							5Gy
		3	23.3	21.7	22.3	22.4	21.4	20.2		22.6	16.4	25.3	28.4	13.3	20.7	17.7
Figure 5F Top		10	23.2	22.5	20.8	23.2	23.4	23		18.7	29.4	18.8	22.9	22.3	20.2	27.5
		30	23.6	24.2	22.6	22.5	21.5	22.3		37.9	40.8	43.5	44.5	37.6	42.3	36
		60	25.3	23.7	23	26.6	23.2	21.4		37.8	32.7	35.8	38.4	33.8	38.7	37.9
			0Gy							5Gy
		3	13.2	11.5	12.2	11.7	11.4	10.6		6.6	9.09	12	10.3	7.23	10.4	9.23
Figure 5F Bottom		10	16.9	16.2	15	16	16.2	15.7		12.9	20	12.9	15.6	15.7	11.3	20.8
		30	14.8	14.2	12.8	12.7	12.2	12.7		25.6	29	29.6	28.2	23.7	29.6	25.9
		60	15.6	13.9	13.4	16.7	14.3	12.4		25.5	21.4	23.8	25.2	20.9	25.8	25.5

## Sheet: Figure 6
			0Gy					5Gy
		GP33	633	328	597	293	304	98	169	149	162	248
Figure 6D		B8R	762.065	840.791	984.167	1122.68	655.199	358.1	415.216	378.561	255.725	228.779
		GAP50	1058.23	1143.48	1488.84	1653.09	841.894	318.383	713.11	300.493	587.315	281.673
		SINFEKL	216	199	549	95	156	14	53	17	65	99
			0Gy					5Gy
		GP33	18.8518	15.876	10.693	10.5777	12.6875	41.6304	30.0941	39.5934	28.987	42.7329
Figure 6F		B8R	26.495	19.9908	19.2932	22.4352	24.092	39.2883	33.129	45.1113	39.188	36.8904
		GAP50	18.031	21.8241	18.4408	23.4624	22.0704	34.8466	27.5471	46.32	33.6168	36.35
Figure 6G Left			D3										D10										D30
		0Gy		66255.4			62675.6	62654.2	60267	60790.9	56378.4			48520.9			40663.7	51844.9	52958	44778.5	40038.8			40287.7			51547.5	46583.8	39947.7	58873.9	50240.3
		5Gy	1318.58	1092.32	925.677	923.433	1767.93				1420.16	852.389	5434.59	5158.52	5003.58	6863.31	3082.82				2860.82	1954.23	56600.2	48952	74580.7	47816.7	48175.8				38443.5	41064.9
Figure 6G Right			D3										D10										D30
		0Gy		284.738			66.0075	200.242	211.315	299.401	375.492			463.257			370.418	219.621	290.813	392.327	209.012			74.7361			140.715	201.684	171.271	275.156	171.628
		5Gy	358.132	205.38	154.939	341.849	441.98				353.78	157.546	13474.7	8862.58	9375.88	13261.8	6665.95				8285.59	2880.03	23294.6	17219.7	19594.6	14879.5	20260.9				22095.4	16306.1

## Sheet: Figure 7
	0Gy euthymic						2Gy euthymic					5Gy euthymic
	-1	64949.6	66690.7	61130.9	64377.1	45394.5	94969.6	88412.6	109364	109945	77781.1	115381	134651	119245	144275	113549
	3	54987.1	56476.8	75650.7	59183.4	77254.7	5191.11	18096.1	17736.4	9619.69	19261.6	370.948	1247.4	1609.58	1843.49	1564.25
	10	94543.6	60507.6	99959.9	63762.7	89758.9	19780.6	21305.6	19869.8	22660.6	21925.6	2193.76	2873.26	9295.18	3755.26	2705.33
Figure 7B Left	21	104775	92600.8	105460	85316.6	69816.8	71864.8	53635.7	52648.6	36982.1	50848	21931.9	8160.46	33518.8	15537.3	24167.9
	36	72415.6	54950	105618	72102.2	80698.2	59173.5	61041.5	76190.9	100972	78464.6	121291	133588	126196	105829	108391
	72	43389.1	45679.2	53732.8	51466.9	47110.8	48124.2	59964.2	43707.8	55103.9	32163.3	107520	80681.8	86793.8	80637.2	117120
	0Gy athymic						2Gy athymic					5Gy athymic
	-1	66790.4	55989	103884	39957.1	49793.6	67969.7	56474.2	66104.5	43755.2	36430.5	67195.3	93073.9	63826.5	73850.6	93007.4
	3	66890.5	64842.3	67566.7	65901.2	77652.6	20530.8	12535.2	24609.1	18024.2	9011.52	930.309	1445.41	2949.31	3533.37	1360.19
	10	75123	52344.2	55875.1	44507.3	78091.3	34568.3	31222.2	26710.8	23842.9	29523.5		251.952	2275.65	1756.04	847.703
Figure 7B Right	21	31599.5	68753.6	82306.8	104168	54419.2	84621.4	48031.7	47921.7	28006.5	44948.5		550.378	3356.93	6228.56
	36	21929.4	50719.8	109633	124567	72307.6	59231.2	44248.5	28871.2	34280.4	29737.9			18506.8	34443.3
	72	28558.2	110624	84916.7	89952.5	70134.1	104047	73213.6	57787	88648.3	68516.3			23316	36980.9
	0Gy euthymic						2Gy euthymic					5Gy euthymic
	-1	670967	706469	734746	585247	489164	650477	768805	822282	814410	598316	986161	1.14111e+06	910270	1.14504e+06	954191
	3	778854	801090	884803	696275	962076	64727	199957	184947	128950	170456	14720.1	18900	9524.12	24192.8	28807.6
	10	808065	618055	1.08652e+06	425085	838868	106347	160192	121900	128753	132882	10546.9	13682.2	27664.2	15327.6	12761
Figure 7C Left	21	943922	841826	1.05565e+06	543418	691256	410656	388665	365615	251579	379463	75627.2	36268.7	106409	46242.1	86623.5
	36	574727	436111	887543	407357	689728	323352	420976	442970	564087	458857	298745	315065	333851	275596	266317
	72	654437	601660	833263	402771	707380	571383	919626	671147	732045	494698	952512	675020	666906	651330	822737
	0Gy athymic						2Gy athymic					5Gy athymic
	-1	310364	305266	359264	295643	291444	373307	492454	312875	340325	497366	267161	264099	524665	204908	248968
	3	474401	518739	390559	510862	491472	55190.2	47482	84859	81190	62580	2793.72	3176.72	6383.78	13233.6	1813.58
	10	315643	222741	241884	186223	335156	70118.3	76151.7	64675	65864.4	109753		646.031	4063.66	3130.19	1788.4
Figure 7C Right	21	252796	261420	359419	420033	230590	153857	107214	106730	65435.7	123147		870.852	5414.4	8987.82
	36	146196	146589	293136	330415	210196	96311	87447.7	57170.6	68016.7	82605.3			22487	40955.1
	72	157431	306242	244238	255291	215327	153370	120153	115373	157203	227741			36603.6	43893.2
						2Gy
		Euthymic					Athymic
	3	0.0546607	0.204678	0.162178	0.0874952	0.247638	0.305539	0.134681	0.385562	0.244063	0.0968904
	10	0.208284	0.240979	0.181685	0.206107	0.281888	0.514446	0.335456	0.41849	0.322854	0.317432
Figure 7D Left	21	0.756714	0.606653	0.481409	0.336368	0.653732	1.25934	0.51606	0.750811	0.379232	0.483279
	36	0.623078	0.690416	0.696676	0.91838	1.00879	0.881479	0.475413	0.452338	0.464186	0.319737
	72	0.506733	0.678232	0.399656	0.501194	0.41351	1.54842	0.786619	0.905376	1.20037	0.736676
						5Gy
		Euthymic					Athymic
	3	0.00321499	0.00926396	0.013498	0.0127776	0.0137761			0.0283905	0.088429
	10	0.0190132	0.0213386	0.07795	0.0260285	0.0238253			0.0219057	0.043948
Figure 7D Right	21	0.190083	0.0606046	0.281091	0.107692	0.212842			0.0323143	0.155881
	36	1.05122	0.992104	1.05829	0.733519	0.954578			0.178149	0.862005
	72	0.931867	0.599192	0.727859	0.558912	1.03145			0.224444	0.925514
						2Gy
		Euthymic					Athymic
	3	0.099507	0.260089	0.224919	0.158336	0.284893	0.177824	0.155543	0.236202	0.274621	0.214724
	10	0.163492	0.208365	0.148246	0.158094	0.222094	0.225923	0.24946	0.180021	0.222783	0.376583
Figure 7E Left	21	0.631315	0.505544	0.444635	0.308909	0.634218	0.495731	0.351214	0.297079	0.221333	0.422539
	36	0.497101	0.547572	0.538709	0.692633	0.766914	0.310316	0.286464	0.159133	0.230063	0.283434
	72	0.878407	1.19618	0.8162	0.898865	0.826817	0.494163	0.393602	0.321137	0.531733	0.781422
						5Gy
		Euthymic					Athymic
	3	0.0149267	0.0165628	0.010463	0.0211283	0.0301906			0.0204036	0.0388851
	10	0.0106949	0.0119903	0.0303912	0.0133861	0.0133736			0.0129881	0.00919765
Figure 7E Right	21	0.0766885	0.0317838	0.116898	0.0403846	0.0907821			0.0173053	0.0264095
	36	0.302938	0.276104	0.36676	0.240686	0.279103			0.0718721	0.120341
	72	0.965879	0.591547	0.732646	0.568826	0.862235			0.116991	0.128974

## Sheet: Supplemental Figure 1
			PBL				Spleen				iLN				Femur
		0Gy	2Gy	5Gy		0Gy	2Gy	5Gy		0Gy	2Gy	5Gy		0Gy	2Gy	5Gy
		6.51654	5.8957	4.37227		7.49382	6.46141	5.69691		5.94279	5.74807	5.11528		6.69676	5.59222	4.80685
		6.21842	5.75561	4.3359		7.31321	6.33004	6.06528		5.91358	4.98578	5.1837		6.75759	5.50374	4.41979
Supp. Figure 1B		6.59704	5.64262	4.62099		7.49668	6.7215	5.59156		6.00604	5.46254	5.03064		6.80564	5.54186	4.87342
		6.56907	5.80333	3.81542		7.35774	6.2018	5.51648		5.94342	5.74923	4.94804		6.88933	5.67212	4.83186
			5.91677				6.73772				5.51221				5.71454

## Sheet: Supplemental Figure 2
		0Gy					5Gy
	3	5.34457e+07	8.38023e+07	116851537			9.32168e+06	9.72048e+06	4.98956e+06	1.83949e+06
Supp 2C Top	10	9.89645e+07	4.33008e+07	6.53383e+07	9.56839e+07		2.78549e+07	1.95347e+07	2.20127e+07	30269055	2.32666e+07
	25	8.91182e+07	3.9439e+07	105838729	3.56212e+07		2.12545e+07	2.64173e+07	20069728	1.42664e+07	1.03292e+07
	60	6.00641e+07	8.25606e+07	4.01421e+07	103051902		7.85254e+07	7.39929e+07	8.32871e+07	8.91208e+07	8.82369e+07
		0Gy					5Gy
	3	4.46806e+07	7.30756e+07	101543986			223720	76791.8	31434.2	18578.9
Supp 2C Bottom	10	8.97608e+07	3.84078e+07	5.76283e+07	8.61155e+07		2.61836e+07	1.81086e+07	2.04938e+07	2.85437e+07	2.16612e+07
	25	7.87805e+07	3.54162e+07	9.1868e+07	3.08124e+07		1.67061e+07	2.09489e+07	16236410	1.10422e+07	8.39767e+06
	60	5.26762e+07	7.40569e+07	3.70511e+07	9.21284e+07		7.13796e+07	6.66676e+07	7.05441e+07	7.52179e+07	7.80896e+07
		0Gy					5Gy
	3	1.58199e+06	2.26266e+06	3.01477e+06			2.56346e+06	2.50788e+06	593758	163531
Supp 2C Left	10	1.91991e+06	1.00025e+06	1.66613e+06	2.26771e+06		275764	236369	301574	342040	458352
	25	2.43293e+06	1.04908e+06	3.10107e+06	1.05083e+06		1.6451e+06	2.66815e+06	881061	733295	387346
	60	1.53164e+06	2.06402e+06	678401	2.20531e+06		1.24855e+06	1.13209e+06	1.90727e+06	2.16563e+06	1.64121e+06
		0Gy					5Gy
	3	3.96567e+06	4.77673e+06	7.12794e+06			5.02439e+06	5.55039e+06	3.25818e+06	1.25637e+06
Supp 2C Middle	10	4.02785e+06	2.06978e+06	3.0905e+06	3.53074e+06		771581	627063	638368	720404	390879
	25	4.64306e+06	1.63277e+06	6.37149e+06	2.26551e+06		1.5112e+06	1.44767e+06	1.80828e+06	1.46944e+06	952355
	60	3.20142e+06	3.44278e+06	1.23638e+06	4.68886e+06		3.01537e+06	3.38887e+06	5.13048e+06	5.2403e+06	4.74714e+06
		0Gy					5Gy
	3	1.11702e+06	1.30732e+06	1.68266e+06			1.23046e+06	1.22478e+06	853215	310875
Supp 2C Right	10	2.04856e+06	1.09551e+06	1.70533e+06	2.44951e+06		353758	320369	323587	366256	397859
	25	1.72889e+06	745397	2.13794e+06	897655		852307	737043	752615	693349	389412
	60	1.11719e+06	1.28795e+06	481705	1.3809e+06		1.42916e+06	1.30967e+06	1.26596e+06	1.53288e+06	1.46473e+06

## Sheet: Supplemental Figure 3
		VB2				VB3				VB5.1/5.2				VB6				VB8.1/8.2				VB8.3				VB10b				VB11				VB13				VB14
	3	4.72	4.92	4.69		2.68	2.42	2.57		12.4	13.8	13.1		7.14	6.92	7.25		16.2	15.8	15.8		6.54	6.43	6.39		4.6	4.36	4.56		6.82	6.54	6.74		4.03	4.14	4.23		2.38	2.41	2.22
Supp. Figrue 3C	10	4.87	4.49	4.69	4.63	2.4	2.5	2.57	2.64	13.7	13.5	13.5	13.2	6.98	7.35	6.72	6.86	15.6	15.9	16.1	15.1	6.33	6.48	6.53	6.43	4.51	4.62	4.87	4.82	6.83	6.79	6.43	6.42	3.66	3.98	3.81	4.24	2.36	2.25	2.25	2.2
	25	5.07	4.97	4.96	5.24	2.53	2.44	2.71	2.65	13.2	12.3	13.3	13.7	6.95	7.28	6.95	7.08	15.9	16.1	16.7	16	6.61	6.46	6.66	6.56	4.85	5.13	4.88	4.69	6.8	6.89	6.74	6.65	4.09	4.08	4.22	4.16	2.24	2.44	2.35	2.32
	60	5.17	5.48	5.31	4.76	2.49	2.38	2.33	2.56	12.6	12.7	12.1	12.6	6.68	7.16	6.82	6.93	16.6	15.9	15.6	16.6	6.65	6.32	6.6	6.56	4.79	4.53	4.63	4.93	6.36	6.12	6.61	6.62	4.14	4.26	4.15	4.27	2.41	2.41	2.41	2.34
						VB2												VB3
		0Gy					5Gy							0Gy					5Gy
	3	4.72	4.92	4.69			7.27	6.25	6.34	5.65			3	2.68	2.42	2.57			2.61	2.03	2.62	2.79
	60	5.17	5.48	5.31	4.76		5.26	5.14	4.89	5.11	5.45		60	2.49	2.38	2.33	2.56		2.33	2.38	2.45	2.36	2.42
						VB5.1/5.2												VB6
		0Gy					5Gy							0Gy					5Gy
	3	12.4	13.8	13.1			12.4	12.4	11.4	13.8			3	7.14	6.92	7.25			6.49	7.07	5.47	6.61
	60	12.6	12.7	12.1	12.6		14.8	13.3	14.8	16.3	15.8		60	6.68	7.16	6.82	6.93		6.03	5.85	5.87	5.89	5.81
						VB8.1/8.2												VB8.3
		0Gy					5Gy							0Gy					5Gy
	3	16.2	15.8	15.8			14.2	15.6	14.6	14.9			3	6.54	6.43	6.39			5.17	5.94	5.94	5.81
Supp. Figrue 3D	60	16.6	15.9	15.6	16.6		14.2	14.2	14.7	14.9	14.2		60	6.65	6.32	6.6	6.56		6.14	6.22	6.36	6.54	6.33
						VB10b												VB11
		0Gy					5Gy							0Gy					5Gy
	3	4.6	4.36	4.56			3.65	4.53	3.76	4.18			3	6.82	6.54	6.74			5.2	5.78	6.06	5.84
	60	4.79	4.53	4.63	4.93		4.11	4.26	4.79	4.56	4.57		60	6.36	6.12	6.61	6.62		6.41	6.47	7	6.36	6.69
						VB13												VB14
		0Gy					5Gy							0Gy					5Gy
	3	4.03	4.14	4.23			3.34	3.56	3.7	4.02			3	2.38	2.41	2.22			2.17	2.12	1.98	1.72
	60	4.14	4.26	4.15	4.27		3.97	3.84	3.93	3.75	3.75		60	2.41	2.41	2.41	2.34		2.31	2.14	2.14	2.03	2.25
